# Supplementary material for: Variation in emergency department attendances and acute hospital admissions for ambulatory emergency care: a retrospective analysis of routinely collected NHS data across England
Source: BMJ Open. 2026 Jun 23;16(6):e115446. doi: 10.1136/bmjopen-2025-115446 (PMC13296041; doi:10.1136/bmjopen-2025-115446)
Supplement: online supplemental file 1 [file bmjopen-16-6-s001.xlsx]

## Sheet: AEC ICD-10
AEC clinical conditions
Abnormal liver function	C22.0	C22.1	C22.2	C23.X	C22.3	C22.4	C22.7	C22.9	C24.0	C24.1	C24.8	C24.9	C25.0	C25.1	C25.2	C25.3	C25.4	C25.7	C25.8	C25.9	C78.7	D13.5	D37.6	K70.0	K70.1	K70.2	K70.3	K70.4	K70.9	K72.0	K72.1	K72.9	K73.0	K73.1	K73.2	K73.8	K73.9	K74.0	K74.1	K74.2	K74.3	K74.4	K74.5	K74.6	K75.2	K75.3	K75.4	K75.8	K75.9
Acute headache	G43.0	G43.1	G43.2	G43.3	G43.8	G44.0	G44.1	G44.3	G44.4	G44.8	G96.1	R51.X
(self identified)	G44.2
Anaemia	D46.0	D46.1	D46.2	D46.4	D46.7	D46.9	D50.0	D50.1	D50.8	D50.9	D51.0	D51.1	D51.2	D51.3	D51.8	D51.9	D52.0	D52.1	D52.8	D52.9	D53.1	D57.1	D58.0	D58.1	D58.2	D58.9	D59.0	D59.1	D59.2	D59.4	D59.8	D59.9	D64.8	D64.9
Ascites (R18)	R18.X
Asthma	J45.0	J45.1	J45.8	J45.9
Cellulitis of limb	I89.1	L01.0	L03.0	L03.1	L03.2	L03.3	L03.8	L03.9	L08.0	L08.8	L08.9
COPD	J21.0	J21.1	J21.8	J40.X	J41.0	J42.X	J43.1	J43.2	J43.8	J43.9	J44.0	J44.1	J44.8	J44.9
LRTI/Community acquired pneumonia	J10.0	J11.0	J12.0	J12.1	J12.2	J12.3	J12.8	J12.9	J13.X	J14.X	J15.3	J15.4	J15.5	J15.6	J15.7	J15.8	J15.9	J16.0	J16.8	J17.0	J17.1	J17.8	J18.0	J18.1	J18.8	J18.9	J20.0	J20.1	J20.2	J20.3	J20.4	J20.5	J20.6	J20.7	J20.8	J20.9	J22.X
Congestive cardiac failure	I11.0	I13.0	I13.2	I50.0	I50.1	I50.9
(self identified)	J81
DVT	I80.1	I80.2	I80.3	I80.4	I81.22	M79.6	M79.8
Diabetes/Hypoglycaemia	E16.0	E16.1	E16.2	E10.0	E10.1	E10.2	E10.3	E10.4	E10.5	E10.6	E10.7	E10.8	E10.9	E11.0	E11.1	E11.2	E11.3	E11.4	E11.5	E11.6	E11.7	E11.8	E11.9	E13.2	E13.3	E13.4	E13.5	E13.6	E13.7	E13.8	E13.9	E14.2	E14.3	E14.4	E14.5	E14.6	E14.7	E14.8	E14.9	E16.0	E16.1	E16.2
Electrolyte inbalance	E22.2	E51.2	E83.4	E83.5	E86.X	E87.0	E87.1	E87.5	E87.6	E87.7	E87.8
End of life care
(self-identified)	Z51.5
Falls including syncope and collapse	I95.1	R26.8	R29.6	R54.X	R55.X	T67.1
First seziure/seizure in a known epileptic	R56.8	G40.0	G40.1	G40.2	G40.3	G40.4	G40.5	G40.6	G40.7	G40.8	G40.9
Gastroenteritis	A02.0	A02.2	A02.8	A02.9	A04.4	A04.4	A04.6	A04.8	A04.9	A05.4	A05.8	A05.9	A07.1	A07.2	A08.0	A08.1	A08.2	A08.3	A08.4	A08.5	A09.0	A09.9	K52.0	K52.1	K52.2	K52.8	K52.9
Inflammatory bowel disease	K50.0	K50.1	K50.8	K51.0	K51.2	K51.3	K51.4	K51.5	K51.9	K52.3
Oesophageal stenosis	C15.0	C15.1	C15.2	C15.3	C15.4	C15.5	C15.8	C15.9	K22.0	K22.2	K22.4	K22.5	K22.7	K22.8	K22.9	K23.8	R12.X	R13.X	T18.1
Low risk acute kidney injury	N17.8	N17.9	N99.0
Low risk chest pain	I20.1	I20.8	I20.9	I24.1	I24.8	I24.9	I25.0	I25.1	I25.2	I25.6	I25.8	I25.9	M94.0	I45.9	I47.1	I47.9	I48.0	I48.1	I48.2	I48.3	I48.4	I48.9	I49.1	I49.2	I49.4	I49.5	I49.8	I49.9	R00.0	R00.1	R00.2	R00.8
(Self identified)	I20.0
Other respiratory condiitons	E66.2	J80.X	J84.0	J84.1	J84.8	J84.9	J96.0	J96.00	J96.01	J96.09	J96.1	J96.10	J96.11	J96.19	J96.9	J96.90	J96.99	J98.0	J98.1	J98.4	J98.6	J98.8	J98.9	J99.8	Q34.0	R04.2	R04.8	R04.9	R05.X	R06.0	R06.2	R06.4	R09.8
(Self identified)	J47	J64	J18.9	J67.9
PEG related complications	T85.5	T85.8	Z43.1
(Self identified)	K91.8
Pleural effusions	C78.2	J11.1	J90.X	J91.X	J94.0	J94.8
Pneumothorax	J93.0	J93.1	J93.8	J93.9
Pulmonary embolus	I26.0	I26.9	R07.1	R09.1
Self harm and accidental overdose	T36.X	T37.X	T38.X	T39.X	T40.X	T41.X	T42.X	T43.X	T44.X	T45.X	T46.X	T47.C	T48.X	T49.X	T50.X	T51.X	T52.X	T53.X	T54.X	T55.X	T56.X	T57.X	T58.X	T59.X	T60.X	T61.X	T62.X	T63.0	T63.1	T63.2	T63.3	T63.4	T64.X	T65.X	T68.X	T69.9
IN COMBINATION WITH	X60	X61	X62	X63	X64	X65	X66	X67	X68	X69
Supraventricular tachycardias	I44.0	I44.1	I44.4	I44.5	I44.6	I44.7	I45.0	I45.1	I45.2	I45.3	I45.4	I45.5	I45.6	I45.8	I45.9	I47.1	I47.9	I48.0	I48.1	I48.2	I48.3	I48.4	I48.9	I49.1	I49.2	I49.4	I49.5	I49.8	I49.9	R00.0	R00.1	R00.2	R00.8
TIA	G45.0	G45.1	G45.2	G45.4	G45.8	G45.9
Upper GI haemorrhage	K20.X	K21.0	K21.9	K22.1	K22.6	K25.0	K25.4	K25.6	K26.0	K26.4	K26.6	K27.0	K27.4	K27.6	K28.0	K28.4	K28.6	K92.0	K92.1	K92.2
(self identified)	K29.7
Urinary tract infection	N11.0	N11.1	N11.8	N11.9	N13.6	N30.0	N30.1	N30.2	N30.3	N30.4	N30.8	N30.9	N34.1	N34.2	N34.3	N39.0
(self identified)	N12
[truncated: 39 more columns]

## Sheet: AEC SNOMED & ICD-10
AEC clinical conditions	ECDS_Code	SNOMED_Code	SNOMED UK Description	ICD10 Code	ICD10 Description
Abnormal liver function	123535681000	59927004	Hepatic failure	K72.9	Hepatic failure, unspecified
Abnormal liver function	123535611000	128241005	Inflammatory disease of liver	K75.9	Inflammatory liver disease, unspecified
Abnormal liver function	123535511000	328383001	Chronic liver disease	K76.9	Liver disease, unspecified
Abnormal liver function	123535191000	25924004	Calculus of gallbladder with cholecystitis	K80.0	Calculus of gallbladder with acute cholecystitis
Abnormal liver function	123535111000	30093007	Calculus of bile duct	K80.5	Calculus of bile duct without cholangitis or cholecystitis
Abnormal liver function	123535161000	76581006	Cholecystitis	K81.9	Cholecystitis, unspecified
Abnormal liver function	123535911000	430887001	Dysfunction of sphincter of Oddi	K83.4	Spasm of sphincter of Oddi
Abnormal liver function	124611311000	126851005	Neoplasm of liver	D37.6	Neoplasm of uncertain or unknown behaviour: Liver, gallbladder and bile ducts
Abnormal liver function	124611331000	126853008	Neoplasm of biliary tract	D37.6	Neoplasm of uncertain or unknown behaviour: Liver, gallbladder and bile ducts
Acute headache	124151131000	37796009	Migraine	G43.9	Migraine, unspecified
Acute headache	124151151000	193031009	Cluster headache	G44.0	Cluster headache syndrome
Acute headache	124151111000	398057008	Tension-type headache	G44.2	Tension-type headache
Anaemia	124191131000	87522002	Iron deficiency anaemia	D50.9	Iron deficiency anaemia, unspecified
Anaemia	124191111000	271737000	Anaemia	D64.9	Anaemia, unspecified
Anaemia	124195111000	191268006	Chronic anaemia	D64.9	Anaemia, unspecified
Anaemia	124195511000	127040003	Sickle cell-haemoglobin SS disease	D57.1	Sickle-cell anaemia without crisis
Ascites	123531711000	389026000	Ascites	R18	Ascites
Asthma	124141111000	195967001	Asthma	J45.9	Asthma, unspecified
Cellulitis of limb	125121171000	48277006	Impetigo	L01.0	Impetigo [any organism] [any site]
Cellulitis of limb	125121291000	71906005	Paronychia	L03.0	Cellulitis of finger and toe
Cellulitis of limb	125121111000	128045006	Cellulitis	L03.9	Cellulitis, unspecified
Condition unspecified (Z03.9)	129191111000	281900007	No abnormality detected	Z03.9	Observation for suspected disease or condition, unspecified
Congestive cardiac failure	123119251000	367363000	Right ventricular failure	I50.0	Congestive heart failure
Congestive cardiac failure	123119271000	42343007	Congestive heart failure	I50.0	Congestive heart failure
Congestive cardiac failure	123119291000	84114007	Heart failure	I50.0	Congestive heart failure
Congestive cardiac failure	123119211000	85232009	Left heart failure	I50.1	Left ventricular failure
Congestive cardiac failure	123119221000	40541001	Acute pulmonary oedema	J81	Pulmonary oedema
COPD	124149131000	195951007	Acute exacerbation of chronic obstructive airways disease	J44.1	Acute exacerbation of COPD
COPD	124149111000	13645005	COPD - Chronic obstructive pulmonary disease	J44.9	Chronic obstructive pulmonary disease, unspecified
Diabetes/Hypoglycaemia	124161151000	420422005	Diabetic ketoacidosis	E10.1	Type 1 diabetes mellitus with ketoacidosis
Diabetes/Hypoglycaemia	124161111000	46635009	Type 1 diabetes mellitus	E10.9	Type 1 diabetes mellitus without complications
Diabetes/Hypoglycaemia	124161251000	310505005	Hyperosmolar non-ketotic state due to diabetes mellitus	E11.8	Type 2 diabetes mellitus with unspecified complications
Diabetes/Hypoglycaemia	124161211000	44054006	Type 2 diabetes mellitus	E11.9	Type 2 diabetes mellitus without complications
Diabetes/Hypoglycaemia	124161311000	302866003	Hypoglycaemia	E16.2	Hypoglycaemia, unspecified
DVT	123125111000	128053003	Deep venous thrombosis	I80.2	Phlebitis and thrombophlebitis of other deep vessels of lower extremities
DVT	123125171000	40283005	Thrombophlebitis of superficial veins of lower extremity	I80.3	Phlebitis and thrombophlebitis of lower extremities, unspecified
Electrolyte inbalance	124161611000	55004003	Syndrome of inappropriate vasopressin secretion	E22.2	Syndrome of inappropriate secretion of antidiuretic hormone
Electrolyte inbalance	124166771000	190855004	Hypomagnesaemia	E83.4	Disorders of magnesium metabolism
Electrolyte inbalance	124166751000	5291005	Hypocalcaemia	E83.5	Disorders of calcium metabolism
Electrolyte inbalance	124166761000	66931009	Hypercalcaemia	E83.5	Disorders of calcium metabolism
Electrolyte inbalance	124166111000	34095006	Dehydration	E86	Volume depletion
Electrolyte inbalance	124166741000	771115008	Hypernatraemia	E87.0	Hyperosmolality and hypernatraemia
Electrolyte inbalance	124166731000	89627008	Hyponatraemia	E87.1	Hypo-osmolality and hyponatraemia
Electrolyte inbalance	124166721000	14140009	Hyperkalaemia	E87.5	Hyperkalaemia
Electrolyte inbalance	124166711000	43339004	Hypokalaemia	E87.6	Hypokalaemia
Electrolyte inbalance	124166991000	1860003	Fluid volume disorder	E87.8	Other disorders of electrolyte and fluid balance, not elsewhere classified
End of life care	129191231000	103735009	Palliative care	Z51.5	Palliative care
Falls including syncope and collapse	123119111000	28651003	Orthostatic hypotension	I95.1	Orthostatic hypotension
Falls including syncope and collapse	123119951000	371073003	Postural orthostatic tachycardia syndrome	I95.1	Orthostatic hypotension
Falls including syncope and collapse	123119151000	398665005	Vasovagal syncope	R55	Syncope and collapse
Falls including syncope and collapse	123119171000	234168001	Micturition syncope	R55	Syncope and collapse
First seziure/seizure in a known epileptic	124157511000	29753000	Partial seizure	G40.0	Localization-related (focal)(partial) idiopathic epilepsy and epileptic syndromes with seizures of localized onset
First seziure/seizure in a known epileptic	124157111000	352818000	Tonic-clonic epilepsy	G40.3	Generalized idiopathic epilepsy and epileptic syndromes
First seziure/seizure in a known epileptic	124157311000	79631006	Absence seizure	G40.3	Generalized idiopathic epilepsy and epileptic syndromes
First seziure/seizure in a known epileptic	128161191000	1098111000000100	Drug-induced seizure	G40.5	Special epileptic syndromes
First seziure/seizure in a known epileptic	124157811000	191714002	Dissociative convulsions	R56.8	Other and unspecified convulsions
Gastroenteritis	125131271000	10679007	Infection by Giardia lamblia	A07.1	Giardiasis [lambliasis]
Gastroenteritis	125131211000	12463005	Infectious gastroenteritis	A09.0	Other and unspecified gastroenteritis and colitis of infectious origin
Gastroenteritis	125131251000	95545007	Haemorrhagic diarrhoea	A09.0	Other and unspecified gastroenteritis and colitis of infectious origin
Gastroenteritis	125151611000	46799006	Dysenteric diarrhoea	A03.9	Shigellosis, unspecified
Inflammatory bowel disease	123537811000	34000006	Crohn's disease	K50.9	Crohn disease, unspecified
Inflammatory bowel disease	123537851000	64766004	Ulcerative colitis	K51.9	Ulcerative colitis, unspecified
Low risk acute kidney injury	125534111000	14669001	Acute renal failure syndrome	N17.9	Acute renal failure, unspecified
Low risk chest pain	123111181000	4557003	Preinfarction syndrome	I20.0	Unstable angina
Low risk chest pain	123111191000	233819005	Stable angina	I20.9	Angina pectoris, unspecified
Low risk chest pain	123111111000	394659003	Acute coronary syndrome	I24.9	Acute ischaemic heart disease, unspecified
Low risk chest pain	126631111000	64109004	Costal chondritis	M94.0	Chondrocostal junction syndrome [Tietze]
LRTI/Community acquired pneumonia	125111211000	233604007	Pneumonia	J18.0	Bronchopneumonia, unspecified
LRTI/Community acquired pneumonia	125111251000	278516003	Lobar pneumonia	J18.1	Lobar pneumonia, unspecified
LRTI/Community acquired pneumonia	124145811000	205237003	Pneumonitis	J18.9	Pneumonia, unspecified
LRTI/Community acquired pneumonia	125111121000	50417007	Lower respiratory tract infection	J22	Unspecified acute lower respiratory infection
Oesophageal stenosis	123531421000	63305008	Stricture of oesophagus	K22.2	Oesophageal obstruction
Oesophageal stenosis	123533751000	79962008	Diffuse spasm of oesophagus	K22.4	Dyskinesia of oesophagus
Other respiratory conditions	124145611000	12295008	Bronchiectasis	J47	Bronchiectasis
Other respiratory conditions	124145651000	40122008	Pneumoconiosis	J64	Unspecified pneumoconiosis
Other respiratory conditions	124145831000	37471005	Extrinsic allergic alveolitis	J67.9	Hypersensitivity pneumonitis due to unspecified organic dust
Other respiratory conditions	124145531000	233703007	Interstitial lung disease	J84.9	Interstitial pulmonary disease, unspecified
Other respiratory conditions	124141891000	66857006	Haemoptysis	R04.2	Haemoptysis
PEG related complications	123531111000	309773000	Complication of gastrostomy	K91.8	Other postprocedural disorders of digestive system, not elsewhere classified
Pleural effusions	124147371000	60046008	Pleural effusion	J90	Pleural effusion, not elsewhere classified
Pneumothorax	124147111000	80423007	Spontaneous pneumothorax	J93.1	Other spontaneous pneumothorax
Pulmonary Embolus	123125151000	59282003	Pulmonary embolism	I26.9	Pulmonary embolism without mention of acute cor pulmonale
Self harm and accidental overdose	128141411000	419347003	Poisoning by antibacterial drug	T36.9	Poisoning: Systemic antibiotic, unspecified
Self harm and accidental overdose	128141111000	295124009	Paracetamol overdose	T39.1	Poisoning: 4-Aminophenol derivatives
Self harm and accidental overdose	128141151000	295217003	Non-steroidal anti-inflammatory overdose	T39.3	Poisoning: Other nonsteroidal anti-inflammatory drugs [NSAID]
Self harm and accidental overdose	128141291000	242253008	Overdose of opiate	T40.6	Poisoning: Other and unspecified narcotics
Self harm and accidental overdose	128141251000	296015009	Sedative overdose	T42.7	Poisoning: Antiepileptic and sedative-hypnotic drugs, unspecified
Self harm and accidental overdose	128141211000	295830007	Overdose of antidepressant drug	T43.2	Poisoning: Other and unspecified antidepressants
Self harm and accidental overdose	128141451000	57005003	Poisoning by caffeine	T43.6	Poisoning: Psychostimulants with abuse potential
Self harm and accidental overdose	128141851000	61356009	Poisoning by parasympathomimetic drug	T44.1	Poisoning: Other parasympathomimetics [cholinergics]
Self harm and accidental overdose	128141831000	275387004	Parasympatholytic poisoning	T44.3	Poisoning: Other parasympatholytics [anticholinergics and antimuscarinics] and spasmolytics, not elsewhere classified
Self harm and accidental overdose	128141311000	296335002	Overdose of beta-adrenergic blocking drug	T44.7	Poisoning: Beta-adrenoreceptor antagonists, not elsewhere classified
Self harm and accidental overdose	128141631000	296938005	Iron product overdose	T45.4	Poisoning: Iron and its compounds
Self harm and accidental overdose	128141611000	43302000	Anticoagulant overdosage	T45.5	Poisoning: Anticoagulants
Self harm and accidental overdose	128141351000	297062008	Digoxin overdose	T46.0	Poisoning: Cardiac-stimulant glycosides and drugs of similar action
Self harm and accidental overdose	128141331000	296355001	Overdose of calcium-channel blockers	T46.1	Poisoning: Calcium-channel blockers
Self harm and accidental overdose	128141391000	111769007	Poisoning by antihypertensive agent	T46.5	Poisoning: Other antihypertensive drugs, not elsewhere classified
Self harm and accidental overdose	128141361000	24354007	Poisoning by colchicine	T50.4	Poisoning: Drugs affecting uric acid metabolism
Self harm and accidental overdose	128141771000	67426006	Toxic effect of alcohol	T51.8	Toxic effect: Other alcohols
Self harm and accidental overdose	128141711000	17383000	Toxic effect of carbon monoxide	T58	Toxic effect of carbon monoxide
Self harm and accidental overdose	128141911000	371043007	Toxic inhalation injury	T59.9	Toxic effect: Gases, fumes and vapours, unspecified
Self harm and accidental overdose	128141551000	44400004	Toxic effect of venom	T63.9	Toxic effect: Toxic effect of contact with unspecified venomous animal
Self harm and accidental overdose	128141731000	66207005	Toxic effect of cyanide	T65.0	Toxic effect: Cyanides
Self harm and accidental overdose	128141511000	241838006	Household product causing toxic effect	T65.9	Toxic effect: Toxic effect of unspecified substance
Self harm and accidental overdose	128141531000	275390005	Toxic effect of plant	T65.9	Toxic effect: Toxic effect of unspecified substance
Self harm and accidental overdose	128141951000	75478009	Poisoning	T65.9	Toxic effect: Toxic effect of unspecified substance
Self harm and accidental overdose	128141811000	371089000	Serotonin syndrome	Y49.2	Other and unspecified antidepressants
Supraventricular tachycardias	123113511000	270492004	First degree atrioventricular block	I44.0	Atrioventricular block, first degree
Supraventricular tachycardias	123113531000	54016002	Mobitz type I incomplete atrioventricular block	I44.1	Atrioventricular block, second degree
Supraventricular tachycardias	123113541000	28189009	Mobitz type II atrioventricular block	I44.1	Atrioventricular block, second degree
Supraventricular tachycardias	123113581000	63467002	Left bundle branch block	I44.7	Left bundle-branch block, unspecified
Supraventricular tachycardias	123113571000	59118001	Right bundle branch block	I45.1	Other and unspecified right bundle-branch block
Supraventricular tachycardias	123113611000	74021003	Bifascicular block	I45.2	Bifascicular block
Supraventricular tachycardias	123113621000	86014007	Trifascicular block	I45.3	Trifascicular block
Supraventricular tachycardias	123113711000	195060002	Ventricular pre-excitation	I45.6	Pre-excitation syndrome
Supraventricular tachycardias	123113651000	418341009	Atrioventricular conduction disorder	I45.9	Conduction disorder, unspecified
Supraventricular tachycardias	123113151000	6456007	Supraventricular tachycardia	I47.1	Supraventricular tachycardia
Supraventricular tachycardias	123113191000	49982000	Multifocal atrial tachycardia	I47.1	Supraventricular tachycardia
Supraventricular tachycardias	123113111000	49436004	Atrial fibrillation	I48	Atrial fibrillation and flutter
Supraventricular tachycardias	123113391000	29717002	Premature beats	I49.4	Other and unspecified premature depolarization
Supraventricular tachycardias	123113571000	36083008	Sick sinus syndrome	I49.5	Sick sinus syndrome
Supraventricular tachycardias	123113571000	418818005	Brugada syndrome	I49.8	Other specified cardiac arrhythmias
Supraventricular tachycardias	123113571000	9651007	Long QT syndrome	I49.8	Other specified cardiac arrhythmias
Supraventricular tachycardias	123113791000	44808001	Conduction disorder of the heart	I49.9	Cardiac arrhythmia, unspecified
Supraventricular tachycardias	123113571000	48867003	Bradycardia	R00.1	Bradycardia, unspecified
TIA	126167191000	88032003	Amaurosis fugax	G45.3	Amaurosis fugax
TIA	124156311000	266257000	Transient cerebral ischaemia	G45.9	Transient cerebral ischaemic attack, unspecified
Upper GI haemorrhage	123533191000	16761005	Oesophagitis	K20	Oesophagitis
Upper GI haemorrhage	123533111000	235595009	Gastrooesophageal reflux disease	K21.9	Gastro-oesophageal reflux disease without oesophagitis
Upper GI haemorrhage	123533371000	13200003	Peptic ulcer	K27	Peptic ulcer, site unspecified
Upper GI haemorrhage	123533351000	4556007	Gastritis	K29.7	Gastritis, unspecified
Upper GI haemorrhage	123533311000	37372002	Upper gastrointestinal haemorrhage	K92.0	Haematemesis
Upper GI haemorrhage	123537351000	87763006	Lower gastrointestinal haemorrhage	K92.1	Melaena
Urinary tract infection	125131171000	45816000	Pyelonephritis	N12	Tubulo-interstitial nephritis, not specified as acute or chronic
Urinary tract infection	125131111000	4009004	Lower urinary tract infectious disease	N39.0	Urinary tract infection, site not specified
Urinary tract infection	125131151000	422747000	Upper urinary tract infection	N39.0	Urinary tract infection, site not specified
